# Supplementary material for: Rotational Triboelectric Nanogenerator with Machine Learning for Monitoring Speed
Source: Sensors (Basel). 2025 Apr 17;25(8):2533. doi: 10.3390/s25082533 (PMC12031442; doi:10.3390/s25082533)
Supplement: Supplementary file 1 [file sensors-25-02533-s001.zip]

Archive with 1 entries (1 files):
- sensors-3555785-supplementary.pdf
